# Supplementary material for: A scoping review of women’s experiences and barriers in automated vehicle research
Source: PLoS One. 2025 Sep 10;20(9):e0331402. doi: 10.1371/journal.pone.0331402 (PMC12422427; doi:10.1371/journal.pone.0331402)
Supplement: S1 File [file pone.0331402.s001.xlsx]

## Sheet: Sheet1
Study Authors	Year	Country of study	AV Level	Sample size	Female No.	Gender composition	Age group reported in study	Method	Data source
Alshaafee A.A.; Iahad N.A.; Al-Sharafi M.A.	2021	Saudi Arabia	L4 AVs	1400	1400	Female-only	Mixed-age	Quantitative	Survey-based
Charness N.; Yoon J.S.; Souders D.; Stothart C.; Yehnert C.	2018	USA	L4 AVs	441	254	Mixed-gender	Mixed-age	Quantitative	Survey-based
Feng X.; Xie W.; Guo F.; Xiao L.	2023	China	AVs	1082	638	Mixed-gender	Mixed-age	Quantitative	Survey-based
Greenwood P.M.; Baldwin C.L.	2022	USA	L3 AVs	404	221	Mixed-gender	Mixed-age	Quantitative	Survey-based
Griffith M.; Akkem R.; Maheshwari J.; Seacrist T.; Arbogast K.B.; Graci V.	2023	USA	L3 AVs	28	14	Mixed-gender	Mixed-age	Quantitative	Simulation-based
Grosso, M., Duboz, L., Raileanu, I. C., Naegele, S., Kolarova, V., Cordera, R., Mourtzouchou, A., Alonso Raposo, M., Garus, A., Krause, J. Ciuffo, B	2022	Germany	AVs	31	31	Female-only	Mixed-age	Mixed-method	Focus groups + surveys
Hand S.; Lee Y.-C.	2018	USA	AVs	1335	774	Mixed-gender	Mixed-age	Quantitative	Survey-based
Havlíčková D.; Gabrhel V.; Adamovská E.; Zámečník P.	2019	Czech	L4 AVs	1065	522	Mixed-gender	Mixed-age	Mixed-method	Focus groups + surveys
Hőgye-Nagy Á.; Kovács G.; Kurucz G.	2023	Hungary	AVs	1273	490	Mixed-gender	Mixed-age	Quantitative	Survey-based
Hohenberger, C., Spörrle, M. and Welpe, I.M.,	2016	Germany	AVs	1603	848	Mixed-gender	Mixed-age	Quantitative	Survey-based
Hulse L.M.; Xie H.; Galea E.R.	2018	UK	AVs	925	324	Mixed-gender	Mixed-age	Quantitative	Survey-based
Rice, S., & Winter, S. R.	2019	USA	AVs	158	114	Mixed-gender	Mixed-age	Quantitative	Statistical modeling
Li S.; Blythe P.; Zhang Y.; Edwards S.; Guo W.; Ji Y.; Goodman P.; Hill G.; Namdeo A.	2022	UK	L3 AVs	76	33	Mixed-gender	Mixed-age	Mixed-method	Simulation-based + surveys
Liu Y.; Cui W.; Zhou R.; Chan A.H.S.	2022	China	L3 AVs	301	134	Mixed-gender	Mixed-age	Quantitative	Survey-based
Loeb H.; Belwadi A.; Maheshwari J.; Shaikh S.	2019	USA	AVs	60	31	Mixed-gender	Mixed-age	Mixed-method	Simulation-based + surveys
Gabor, B., & Lukovics, M.	2022	Hungary	AVs	496	223	Mixed-gender	Mixed-age	Mixed-method	Simulation-based + surveys
Modliński A.; Gwiaździński E.; Karpińska-Krakowiak M.	2022	Poland	AVs	227	148	Mixed-gender	Young adults	Quantitative	Survey-based
Polydoropoulou A.; Tsouros I.; Thomopoulos N.; Pronello C.; Elvarsson A.; Sigþórsson H.; Dadashzadeh N.; Stojmenova K.; Sodnik J.; Neophytou S.; Esztergár-Kiss D.; Hamadneh J.; Parkhurst G.; Etzioni S.; Shiftan Y.; Di Ciommo F.	2021	Some Europe countries	SAVs	1772	556	Mixed-gender	Mixed-age	Quantitative	Survey-based
Schuß M.; Manger C.; Löcken A.; Riener A.	2022	Germany	SAVs	21	21	Female-only	Mixed-age	Qualitative	Focus groups
Schuß M.; Wintersberger P.; Riener A.	2021	Germany	SAVs	11	6	Mixed-gender	Mixed-age	Qualitative	Semi-structured interviews
Sisiopiku V.P.; Yang W.; Mason J.; McKinney B.; Hwangbo S.W.; Classen S.	2023	USA	L4 AVs	101	56	Mixed-gender	Mixed-age	Quantitative	Survey-based
Useche S.A.; Peñaranda-Ortega M.; Gonzalez-Marin A.; Llamazares F.J.	2022	Spain	AVs	856	423	Mixed-gender	Mixed-age	Quantitative	Survey-based
Wang S.; Li Z.; Wang Y.; Aaron Wyatt D.	2022	USA	AVs	525	220	Mixed-gender	Not reported	Quantitative	Survey-based
Weigl K.; Nees M.A.; Eisele D.; Riener A.	2022	Germany, USA	AVs	715	382	Mixed-gender	Mixed-age	Quantitative	Survey-based
Weigl, K; Eisele, D; Riener, A	2022	Germany	L3 and L5 AVs	725	351	Mixed-gender	Mixed-age	Mixed-method	Simulation + Surveys + open-ended questions
Wexler N.; Fan Y.	2022	USA	SAVs	413	200	Mixed-gender	Mixed-age	Quantitative	Survey-based
Weigl, K; Steinhauser, M; Riener, A	2023	Germany	AVs	726	351	Mixed-gender	Mixed-age	Quantitative	Survey-based
Wintersberger P; Riener, A; Frison A	2016	Germany	AVs	48	27	Mixed-gender	Young adults	Mixed-method	Simulation-based + ECG recordings
Asha A.Z.; Sultana S.; He H.A.; Sharlin E.	2024	Bangladesh	SAVs	23	23	Female-only	Mixed-age	Mixed-method	Simulation-based + surveys
Kim S.; Anjani S.; van Lierop D.	2024	Netherlands	AVs	23	23	Female-only	Mixed-age	Mixed-method	Focus groups + in-depth interviews
Teshima T.; Niitsuma M.; Nishimura H.	2024	Japan	L3 AVs	30	15	Mixed-gender	Mixed-age	Mixed-method	Simulation-based + surveys
Torrao G.; Lehtonen E.; Innamaa S.	2023	Some Europe countries	L3 AVs	8412	4065	Mixed-gender	Mixed-age	Quantitative	Survey-based
Torrao G.; Lehtonen E.	2024	Some Europe countries	L3 AVs	8412	4065	Mixed-gender	Mixed-age	Quantitative	Survey-based
Zhong H.; Li W.; Burris M.W.; Sinha K.C.	2025	USA	AVs	1881	1046	Mixed-gender	Mixed-age	Quantitative	Survey-based
